# Supplementary material for: Microglial activity during postnatal development is required for infantile amnesia in mice
Source: PLoS Biol. 2026 Jan 20;24(1):e3003538. doi: 10.1371/journal.pbio.3003538 (PMC12818610; doi:10.1371/journal.pbio.3003538)
Supplement: S1 Data — A summary of all statistical tests performed and their outcomes. (XLSX) [file pbio.3003538.s007.xlsx]

## Sheet: Main figures
Main Figures
Figure 1
Paradigm	Measurement	Statistical Test	Correction	Comparison	F	p	*	Fig.
CFC	Freezing - Fear Aquistion	Two-way RMANOVA		Age	F (1, 53) = 0.8049	0.3737	ns	1b
				Time	F (5, 265) = 163.8	<0.00001	****
				Interaction	F(5,265)=3.716	0.0029	**
			Bonferonni	Minute 1 Infant - Adult	-	0.29	ns
				Minute 2 Infant - Adult	-	>0.9999	ns
				Minute 3 Infant - Adult	-	>0.9999	ns
				Minute 4 Infant - Adult	-	0.0078	**
				Minute 5 Infant - Adult	-	>0.9999	ns
				Minute 6 Infant - Adult	-	0.681	ns
	Freezing - Infant Recall	One-way ANOVA		Between	F (2, 27) = 5.280	0.0116	*	1c
			Tukey's	3d - 5d	5.28	0.5228	ns
				3d - 8d	5.28	0.0102	*
				5d -8d	5.28	0.1078	ns
	Freezing - Adult Recall	One-way ANOVA		Between	F(2,22) = 0.3175	0.7313	ns	1d
			Tukey's	3d - 5d	0.3175	0.9993	ns
				3d - 8d	0.3175	0.7863	ns
				5d -8d	0.3175	0.7549	ns
Microglia Morphology	Infant - DG Branch Points	One-way ANOVA		Between	F (2, 26) = 3.546	0.0435	*	1h
			Tukey's	3d - 5d	3.546	0.7832
				3d - 8d	3.546	0.0439	*
				5d -8d	3.546	0.1755
	Infant - DG Terminal Points	One-way ANOVA		Between	F (2, 26) = 2.603	0.0932	ns	1I
			Tukey's	3d - 5d	2.603	>0.9999	ns
				3d - 8d	2.603	0.1351	ns
				5d -8d	2.603	0.2851	ns
	Infant -DG Filament length	One-way ANOVA		Between	F (2, 26) = 3.519	0.0444	*	1J
			Tukey's	3d - 5d	3.519	0.5447
				3d - 8d	3.519	0.0367	*
				5d -8d	3.519	0.302	ns
	Infant - AMG Branch Points	One-way ANOVA		Between	F (2, 9) = 5.604	0.0263	*	1K
			Tukey's	3d - 5d	5.604	0.0227
				3d - 8d	5.604	0.503	*
				5d -8d	5.604	0.1368	ns
	Infant - AMG Terminal Points	One-way ANOVA		Between	F (2, 9) = 4.587	0.0423	*	1L
			Tukey's	3d - 5d	4.587	0.0387	*
				3d - 8d	4.587	0.6509	ns
				5d -8d	4.587	0.1557	ns
	Infant - AMG Filament Length	One-way ANOVA		Between	F (2, 9) = 8.196	0.0094	*	1M
			Tukey's	3d - 5d	8.196	0.0075	*
				3d - 8d	8.196	0.0997	ns
				5d -8d	8.196	0.263	ns
	Adult - DG Branch Points	One-way ANOVA		Between	F (2, 9) = 0.02298	0.9773	ns	1N
			Tukey's	3d - 5d	0.02298	0.9812	ns
				3d - 8d	0.02298	0.9789	ns
				5d -8d	0.02298	>0.9999	ns
	Adult - DG Terminal Points	One-way ANOVA		Between	F (2, 9) = 0.03206	0.9686	ns	1O
			Tukey's	3d - 5d	0.03206	0.9701	ns
				3d - 8d	0.03206	0.9748	ns
				5d -8d	0.03206	0.9994	ns
	Adult - DG Filament length	One-way ANOVA		Between	F (2, 9) = 0.07843	0.9252	ns	1P
			Tukey's	3d - 5d	0.07843	0.968	ns
				3d - 8d	0.07843	0.918	ns
				5d -8d	0.07843	0.987	ns
	Adult - AMG Branch Points	One-way ANOVA		Between	F (2, 10) = 2.011	0.1845	ns	1Q
			Tukey's	3d - 5d	2.011	0.9887	ns
				3d - 8d	2.011	0.2702	ns
				5d -8d	2.011	0.2382	ns
	Adult - AMG Terminal Points	One-way ANOVA		Between	F (2, 10) = 1.937	0.1945	ns	1R
			Tukey's	3d - 5d	1.937	0.9917	ns
				3d - 8d	1.937	0.286	ns
				5d -8d	1.937	0.2463	ns
	Adult - AMG Filament Length	One-way ANOVA		Between	F (2, 10) = 2.001	0.1858	ns	1S
			Tukey's	3d - 5d	2.001	0.8476	ns
				3d - 8d	2.001	0.5041	ns
				5d -8d	2.001	0.1696	ns
	Infant - CD68 DG	One-way ANOVA		Between	F (2, 14) = 2.750	0.0983	ns	1U
			Tukey's	3d - 5d	2.75	0.9339	ns
				3d - 8d	2.75	0.1839	ns
				5d -8d	2.75	0.1183	ns
	Infant - CD68 BLA	One-way ANOVA		Between	F (2, 14) = 5.487	0.0174	ns	1V
			Tukey's	3d - 5d	5.487	0.963	ns
				3d - 8d	5.487	0.037	*
				5d -8d	5.487	0.0288	*
Figure 2
CFC	Freezing - Mino v Control	Two-way RMANOVA	-	Time x Treatment	F (1, 37) = 15.90	0.0003	***	2C
				Time	F (1, 37) = 15.90	<0.0001	****
				Treatment	F (1, 37) = 15.90	0.268	ns
			Bonferonni	1d - Control v Mino	-	0.4214	ns
				8d - Control v Mino	-	0.0049	**
Histology	CD68 - Mino v Control	unpaired t-test	-	Control v Mino	-	0.0422	*	2E
CFC	Freezing - JMS v Control	unpaired t-test	-	JMS v Control	-	0.0415	*	2G
Figure 3
Paradigm	Area/Measurement	Statistical Test	Correction	Comparison	F/R	p	*	Fig.
EYFP+/DAPI (%)	DG	Nested t-test	-	Control/ Mino		0.2166	ns	3H
	BLA	Nested t-test	-	Control/ Mino	-	0.0049	**	3I
	CeA	Nested t-test	-	Control/ Mino	-	0.3555	ns	3J
	RSC	Nested t-test	-	Control/ Mino	-	0.3226	ns	3K
c-Fos+/DAPI (%)	DG	Nested t-test	-	Control/ Mino	-	0.2544	ns	3L
	BLA	Nested t-test	-	Control/ Mino	-	0.3582	ns	3M
	CeA	Nested t-test	-	Control/ Mino	-	0.2724	ns	3N
	RSC	Nested t-test	-	Control/ Mino	-	0.1113	ns	3O
EYFP+c-Fos+/EYFP	DG	Nested t-test	-	Control/ Mino	-	0.3956	ns	3P
	BLA	Nested t-test	-	Control/ Mino	-	0.0392	*	3Q
	CeA	Nested t-test	-	Control/ Mino	-	0.0255	*	3R
	RSC	Nested t-test	-	Control/ Mino	-	0.1826	ns	3S
Microglia morphology	Branch points	unpaired t-test	-	Mino v Control	-	0.038	*	3U
	Terminal Points	unpaired t-test		Mino v Control	-	0.0537	ns	3V
	Filament length	unpaired t-test	-	Mino v Control	-	0.0514	ns	3W
Correlation	Freezing - Branching	Pearson	-	-	0.6843	0.007	*	3Y
	Freezing - Enfgram Overlap	Pearson	-	-	0.6685	0.0175	*	3Y
Interactions	Microglia - engram interaction	unpaired t-test	-	Mino - Control	-	0.0611	ns	3A2
	Microglia - engram interaction (normalised)	unpaired t-test		Mino - Control	-	0.0212	*	3AB
CFC	Freezing	unpaired t-test	-	Students t-test	-	0.0044	*	3X
Figure 4
CFC	Freezing	Nested t-test	-	MIA v MIA + MINO	-	0.0047	**	4B
ASD behaviour battery	Social chamber - distance travelled	unpaired t-test	-	MIA v MIA + MINO	-		ns	4C
	Social v Object	Two-way ANOVA	-	Interaction	F (1, 23) = 2.344	0.1394	*	4D
				object	F (1, 23) = 4.680	0.0411	*
				Group	F (1, 23) = 0.002197	0.963	ns
			Between	MIA object - mouse	-	>0.9999	ns
				MIA + MINO Object - mouse	-	0.0211	*
	Marble buyring	unpaired t-test	-	MIA v MIA + MINO		0.0733	ns	4E
Histology	CD68 expression	Student t-test	-	MIA v MIA + MINO	-	0.0092	**	4G

## Sheet: Supplementary 
Figure S1
Paradigm	Measurement	Statistical Test	Correction	Comparison	F	p	*	Fig.
CFC	Freezing	Two-way RMANOVA	-	Interaction	F (2, 28) = 6.685	0.0042	**	S1C
				Time	F (2, 28) = 41.30	<0.0001	****
				Treatment	F (1, 14) = 4.338	0.0561	ns
			Bonferonni	CtxA 1d - Control v Mino	-	>0.9999	ns
				CttxB - Control v Mino	-	>0.9999	ns
				CtxA 8d - Control v Mino	-	0.0008	****
		One-way ANOVA	-	Between	F (3, 37) = 1.806	0.1964	ns	S1I
			Bonferonni	Male:CNTRL vs. Male:MINO		0.0383	*
				Male:CNTRL vs. Females:CNTRL		>0.9999	ns
				Male:CNTRL vs. Females:MINO		0.4269	ns
				Male:MINO vs. Females:CNTRL		0.0024	**
				Male:MINO vs. Females:MINO		>0.9999	ns
				Females:CNTRL vs. Females:MINO		0.0332	*
		One-way ANOVA	-	Interaction	F (1, 36) = 0.08404	0.7736	ns
				Sex	F (1, 36) = 2.604	0.1153	ns
				Treatment	F (1, 36) = 17.06	0.0002	***
			Bonferonni					S1I
		Student unpaired t-test	-	CNTRLv JMS		0.0415	ns	S1L
Figure S2
CFC	Freezing	Student unpaired t-test		CA1	-	0.0276	*	S2C
		Student unpaired t-test		DG	-	0.024	*	S2D
		Student unpaired t-test		CA2	-	0.5051	ns	S2E
		Student unpaired t-test		CA3	-	0.6162	ns	S2F
Figure S4
Paradigm	Area/Measurement	Statistical Test	Correction	Comparison	F/R	p	*	Fig.
EYFP+c-Fos+/DAPI	DG	Nested t-test	-	Control/ Mino		0.5739	ns	S3C
	BLA	Nested t-test	-	Control/ Mino	-	0.0199	*	S3D
	CeA	Nested t-test	-	Control/ Mino	-	0.1488	ns	S3E
	RSC	Nested t-test	-	Control/ Mino	-	0.3568	ns	S3F
EYFP+/DAPI (%)	DG	Student unpaired t-test	-	Mino S v NS	-	0.3231	ns	S3I
	BLA	Student unpaired t-test	-	Mino S v NS	-	0.1505	ns	S3J
c-Fos+/DAPI (%)	DG	Student unpaired t-test	-	Mino S v NS	-	0.29	ns	S3K
	BLA	Student unpaired t-test	-	Mino S v NS	-	0.1021	ns	S3L
EYFP+c-Fos+/EYFP	DG	Student unpaired t-test	-	Mino S v NS	-	0.0172	*	S3M
	BLA	Student unpaired t-test	-	Mino S v NS	-	0.9985	ns	S3N
EYFP+c-Fos+/DAPI	DG	Student unpaired t-test	-	Mino S v NS	-	0.2777	ns	S3O
	BLA	Student unpaired t-test	-	Mino S v NS	-	0.0453	*	S3P
Figure S5
Paradigm	Measurement	Statistical Test	Correction	Comparison	F	p	*	Fig.
HFD	Freezing	Two-way ANOVA		Interaction	F (1, 32) = 0.5431	0.4665	ns	S4C
				Row Factor	F (1, 32) = 0.1323	0.7185	ns
				Column Factor	F (1, 32) = 2.398	0.1313	ns
			Bonferonni	Males:SD vs. Males:HFD	-	0.885	ns
				Males:SD vs. Females:SD	-	>0.9999	ns
				Males:SD vs. Females:HFD	-	>0.9999	ns
				Males:HFD vs. Females:SD	-	>0.9999	ns
				Males:HFD vs. Females:HFD	-	>0.9999	ns
				Females:SD vs. Females:HFD	-	>0.9999	ns
Figure S6
Paradigm	Measurement	Statistical Test	Correction	Comparison	F	p	*	Fig.
qPCR	Embryonic gene expression	Mann-whitney Test	-	CX3CR1 - MIA v Control	-	0.0616	ns	S5B
		Mann-whitney Test	-	TREM2 - MIA v Control	-	0.0046	ns	S5C
		Mann-whitney Test	-	BDNF - MIA v Control	-	0.5197	ns	S5D
CFC	Freezing	Nested t-test	-	MIA + VEH v MIA + MINO	-	0.6715	ns	S5F
