# Supplementary material for: Microglial activity during postnatal development is required for infantile amnesia in mice
Source: PLoS Biol. 2026 Jan 20;24(1):e3003538. doi: 10.1371/journal.pbio.3003538 (PMC12818610; doi:10.1371/journal.pbio.3003538)
Supplement: S2 Data — Excel file containing the raw data points for the data used in this manuscript. (XLSX) [file pbio.3003538.s008.xlsx]

## Sheet: Figure 1
Figure 1b	Minutes	Infant																														Adult
	0	0	0	0	50	38.8889	0	0	0	0	5.55556	11.1111	0	0	16.6667	50	0	0	16.6667	27.7778	16.6667	0	61.1111	50	0	5.55556	0	0	5.55556	16.6667	0	0	0	0	0	0	0	0	0	0	0	0	0	5.55556	0	0	0	0	0
	1	0	0	0	50	5.55556	5.55556	0	0	0	11.1111	5.55556	16.6667	0	0	0	0	0	0	11.1111	0	0	0	0	5.55556	16.6667	0	0	0	0	0	5.55556	11.1111	0	0	0	0	0	0	11.1111	0	27.7778	0	5.55556	0	0	0	22.2222	0
	2	0	27.7778	0	77.7778	0	27.7778	11.1111	0	0	0	0	0	0	0	0	0	0	0	0	5.55556	0	0	0	0	0	0	0	0	16.6667	0	0	5.55556	5.55556	0	16.6667	0	0	5.55556	0	5.55556	38.8889	0	16.6667	0	50	11.1111	5.5555	0
	3	66.6666	100	72.2222	61.1111	44.4444	0	83.3333	72.2222	72.2222	16.6667	88.8889	38.8889	83.3333	72.2222	72.2222	66.6667	94.4444	77.7778	66.6667	88.8889	55.5556	0	22.2222	72.2222	55.5556	72.2222	44.4444	22.2222	66.6667	94.4444	16.6667	55.5556	77.7778	5.55556	33.3333	50	16.6667	61.1111	83.3333	33.3333	77.7778	44.4444	72.2222	50	100	44.4444	44.4444	22.2222
	4	38.8889	88.8889	55.5556	59	38.8889	83.3333	94.4444	22.2222	61.1111	88.8889	77.7778	72.2222	88.8889	94.4444	38.8889	38.8889	77.7778	88.8889	22.2222	77.7778	11.1111	50	44.4444	83.3333	77.7778	44.4444	0	44.4444	66.6667	83.3333	61.1111	38.8889	38.8889	55.5556	55.5556	83.3333	38.8889	72.2222	83.3333	44.4444	77.7778	83.3333	72.2222	77.7778	88.8889	72.2222	50	27.7778
	5	22.2222	94.4444	61.1111	94.4444	94.4444	50	94.4444	66.6667	83.3333	61.1111	88.8889	83.3333	88.8889	38.8889	77.7778	5.55556	66.6667	66.6667	16.6667	88.8889	22.2222	66.6667	55.5556	27.7778	100	61.1111	66.6667	100	83.3333	88.8889	55.5556	72.2222	88.8889	77.7778	94.4444	88.8889	88.8889	77.7778	72.2222	83.3333	88.8889	77.7778	66.6667	94.4444	100	100	72.2222	61.1111
Figure 1c	P20 (3d)	P22 (5d)	P25 (8d)		Figure 1d	3d	5d	8d
	22.2	31.4815	0			87.037	77.7778	66.6667
	55.5	1.85185	5.5			53.7037	53.7037	72.2222
	72.2222	0	12.963			50	9.25926	37.037
	83.3333	53.7037	1.85185			55.5556	40.7407	68.5185
	90.7407	61.1111	37			20.3704	46.2963	55.5556
	77.7778	1.85185	0			44.4444	83.3333	50
	16.6667	57.4074	37				51.8518
	16.6667	66.6667	14.8148
	29.6296	85.1852	35.1852
		25.9259	0
			16.6667
Figure 1H	P20 (3d)	P22 (5d)	P25 (8d)		Figure 1I	P20 (3d)	P22 (5d)	P25 (8d)		Figure 1J	P20 (3d)	P22 (5d)	P25 (8d)
	14	21.125	14.3636			18.75	29.375	17.2727			292.25	381.25	276.273
	16.75	17.75	40.375			23.25	21.125	49.625			324.625	350.875	629.375
	17.5	23.875	23.1111			24.25	30	30.7778			339.375	409	386.556
	17.4286	30.75	21.75			24.1429	40.75	29.25			310.857	553.75	374.5
	24.625	20.125	24.75			33.625	25.75	31.75			447.75	408.75	410.375
	17.5	33.375	19			26.3333	41.25	26.625			234.5	330	345.5
	32.375	21.75	32.125			42.75	29.375	39.5			340.125	335.875	504.75
	23.125	15.875	29.875			34.5	23.875	39.125			258.875	237.625	319.25
	10.375	10.5	41.5			18.5	18	50.375			133.588	177.5	476
			25.875					34.25					320.875
			34.625					44.625					681.75
Figure 1K	P20 (3d)	P22 (5d)	P25 (8d)		Figure 1L	P20 (3d)	P22 (5d)	P25 (8d)		Figure 1M	P20 (3d)	P22 (5d)	P25 (8d)
	24.875	25.5	25.25			33.125	35.125	35.5			228.5	261.125	243.125
	15.5	31.125	22.875			26.625	38.5	31.375			196.625	370.875	343.75
	13.75	28.25	27.5			23.375	36.5	35.75			175	324.125	267.625
	18.125	42.75	16.125			25.25	55	23.125			228.125	412.5	288.375
Figure 1N	3d	5d	8d		Figure 1O	3d	5d	8d		Figure 1P	3d	5d	8d
	83.25	84.625	77.375			92.75	96.125	87.125			1025.62	1072.12	860.875
	95.375	97.375	66.5			105.25	109	78.125			999.75	1121	776.125
	73.875	80	87.875			83.875	90.125	99.75			907.125	868.375	910
	89.125	73	49.25			98.625	80.875	56.125			944.125	896.5	688.375
	76.25	76.125	67.75			87.125	85.875	75.875			914.875	914.375	799.875
	79.25	70	88.625			89.5	80	99.125			848.25	811	997.75
		114.5					123.75					1173.12
Figure 1Q	3d	5d	8d		Figure 1R	3d	5d	8d		Figure 1S	3d	5d	8d
	61.625	67.5	56.875			70.375	78	64.625			708.375	793.25	735.125
	79.125	84.375	51.625			90.375	94.75	59.625			741	904.75	664.75
	83.875	63.875	64.875			94.375	72.625	73.875			915.75	767.5	785.5
	104.375	93.875	48.25			116.5	105.25	55.25			1117.62	932.125	648.875
	87.125	85.375	72.875			95.625	94.875	82.875			912.375	875	870.625
	76.5	58.25	58.875			86.25	67.625	70.125			811.375	692.75	681.625
		62.125					72					704.875
Figure 1U	P20	P22	P25		Figure 1V	P20	P22	P25
	0.000891004	0.0110253	0.0169648			0.00478636	0.0074058	0.0247457
	0.00418431	0.0081622	0.0248614			0.0131986	0.00683452	0.0381873
	0.0250439	0.00601803	0.0158816			0.0126866	0.00506145	0.0145393
	0.0183292	0.010102	0.0185755			0.011188	0.0132314	0.0384113
	0.0079003	0.00678456	0.00959561			0.00474669	0.00372188	0.0119353
	0.00263442		0.0158852			0.00513681		0.0072745
[truncated: 7 more columns]

## Sheet: Figure 2
Figure 2C	Control 1d	Mino 1d	Control 8d	Mino 8d
	25.9293	90.7	16.66	27.7777
	87.037	87.037	7.4	64.81
	83.3333	18.5185	24	0
	50	0	14.8148	24.07
	88.888	64.8148	31.4	16.6667
	70.3704	83.3333	20.3	37.037
	22.2222	24.0741	0	1.85185
	59.2593	42.5926	5.55556	38.8889
	62.963	40.7407	0	51.8518
	66.6666	38.8889	16.6667	29.6296
	72.2222	59.2593	9.25959	7.40741
	74.0741	27.7778	11.111	25.9593
	68.5185	48.1482	1.85185	29.6297
	85.1852	57.4074	9.25926	48.1482
	88.8889	74.074	20.3	40.7407
	44.4444	85.1852	7.40741	25.9259
		87.0304		44.444
		59.2593		3.703
		72.2222		55.5556
		70.3		57.4074
		62.963		25.9259
		81.4841		42.5926
		48.1482		42.5926
Figure 2E	Control	Mino
	0.0934478	0.0381637
	0.111113	0.0624655
	0.037085	0.00941125
	0.0623919	0.0274886
	0.0600686	0.0469244
	0.0624526
Figure 2G	Control	JMS-17-2
	9.25926	29.6296
	22.2222	25.9259
	24.0741	31.4815
	11.1111	16.6667
	44.4444	68.5185
	14.8148	40.7407
	1.85185	40.7407
	5.55556	16.6667

## Sheet: Figure 3
Figure 3H	Control							Mino								Figure 3I	Control							Mino								Figure 3J	Control							Mino
	0.105099	0.302357	0.240718	0.100747	0.163008	0.100262		0.172426	0.183942	0.219638	0.236021	0.0580266	0.250895				2.38225	2.23279	1.75068	1.78827	1.22256	2.00524		1.62573	0.817521	1.64728	1.39646	1.33461	1.29629				33.3333	7.69231	18.1818	0	0	25		28.5714	11.1111	12.5	0	50	0
	0.138015	0.309057	0.180776	0.0726099	0.215421	0.0797633		0.218794	0.1345	0.187302	0.131208	0.246556	0.305803				1.76659	1.75924	1.44621	1.74264	2.33373	1.5155		1.50421	0.887702	1.39138	1.35581	1.6711	1.50353				0	0	11.1111	0	0	0		12.5	0	0	0	11.1111	8.33333
	0.372514	0.397193	0.343447	0.111728	0.250141	0.0731351		0.387112	0.189514	0.213642	0.0681365	0.161434	0.144432				2.23509	2.33643	1.63798	1.37798	1.85819	1.63335		1.86518	0.893425	1.5222	1.1129	1.25919	1.2036				9.09091	5.88235	0	33.3333	0	33.3333		9.09091	0	0	0	0	0
	0.372801	0.186679	0.184154	0.147094	0.092278	0.0757466		0.24722	0.10512	0.180485	0.141241	0.131448	0.296703				2.03607	1.92902	1.60477	1.38689	1.50721	1.64118		1.73054	0.762122	1.83064	1.17701	0.946425	1.18681				7.69231	11.1111	28.5714	28.5714	0	0		0	50	14.2857	0	0	0
	0.284985	0.45189	0.117124	0.155991	0.0822382			0.292692	0.220508	0.184489	0.255632						1.93156	2.23121	1.75685	2.04738	1.75441			1.48785	1.88657	2.16116	1.25259						11.1111	0	0	12.5	0			8.33333	0	0	10
	0.295768	0.0459051	0.140579	0.0668054				0.317553	0.281646	0.30985	0.155491						1.45609	1.60668	1.21835	1.35838				1.37606	2.08888	1.40624	1.79925						7.69231	0	0	0				0	0	7.69231	0
	0.305332	0.203633	0.139798	0.122938				0.750385	0.302449	0.0906157	0.117671						1.59712	1.76482	1.21158	1.84407				1.62083	2.14041	2.42397	1.39245						7.69231	11.1111	0	0				0	0	0	0
	0.276133	0.0952123	0.0230067	0.10203				0.369748	0.264297	0.130222	0.157975						1.6819	1.83284	1.21935	1.50494				1.69306	2.16243	1.35431	1.76406						18.1818	0	0	50				5.26316	18.1818	0	0
	0.200936	0.0685774	0.102223	0.171509				0.252771	0.228325	0.204912	0.114117						1.3619	1.46298	1.91669	1.15769				1.43885	2.05492	3.04441	1.65469						0	0	0	0				7.69231	10	0	0
	0.20441		0.124893	0.0963122				0.349632	0.26087	0.275842	0.116999						1.18103		1.59863	1.05943				1.74816	1.82609	1.44287	1.94218						0		40	0				0	0	0	0
	0.237467							0.204799	0.191069								1.39512							2.04799	2.03807								0							0	11.1111
	0.166197							0.367661	0.202552								1.0595							1.77703	1.79403								0							8.33333	0
	0.311938							0.247394	0.235134								1.74685							1.68228	1.90244								0							0	18.1818
	0.207284								0.225304								2.2209								2.22487								0								12.5
									0.407622																2.15134																5.55556
									0.304896																2.05805																0
									0.267242																2.25941																9.09091
Figure 3K	Control				Mino							Figure 3L	Control				Mino							Figure 3M	Control				Mino
	0.209948	0.40826	0.206374	1.13053	0.285109	0.931809	0.804704	1.12242	0.612808	0.349963			2.72933	15.1056	15.0653	16.5058	5.41708	27.7213	27.7623	16.8363	19.8141	16.0983			0	33.3333	0	0	50	25	50	33.3333	66.6667	66.6667
	0.711023	0.764389	0.394507	0.803594	0.750044	0.774619	1.26404	0.741829	0.180387	1.25881			2.13307	13.759	9.46817	11.6521	6.50038	17.2998	14.9157	18.3603	20.3837	27.1902			0	50	0	25	0	33.3333	80	50	0	60
	0.446015	0.973658	0	0.187778	0.343101	1.13716	0.207427	1.37602	0.48712	0.97566			1.56105	18.3048	8.78792	9.76448	7.20513	10.9926	10.7862	14.9396	11.2038	10.4883			0	100		0	50	66.6667	100	42.8571	100	50
	0.25606	0.815041	0.58364	0	0.550195	1.75412	1.58068	0.709384	1.22105	0.425607			3.58484	29.749	9.33825	8.68176	6.41895	6.13942	34.3798	15.1335	19.2926	14.4707			0	50	50		0	50	75	33.3333	60	50
	0.617501	0.788897	0.176852	0.679578	1.19353	0.710545	1.35962	0.592191					3.49917	14.3974	7.60463	9.85388	8.55366	4.73696	15.9755	13.3243					33.3333	0	0	25	0	66.6667	50	50
	0.678302	0.314661	0	0.0541613	0.226489	0.255321	1.40473	1.04598					5.08727	7.55188	11.3964	1.16447	9.28606	7.65964	8.77959	11.7673					0	0		100	100	0	50	25
	1.02939	0.398447	0.636491	0.706177	0.528395	0.683068	2.20982						8.44101	6.37516	10.8203	30.0125	5.01975	10.7014	11.7857						40	33.3333	33.3333	100	0	0	33.3333
	0.779282	0.289977	0.768899	0.446478	0.470585	0.501233	0.619297						8.5721	6.81446	4.86969	30.807	13.8823	11.779	4.33508						0	0	33.3333	0	50	50	0
	0.136279						0						2.58931						10.9297						0
	0.529419						0.434984						12.0443						11.962						0						0
	0.498223						0.795388						21.6727						13.2565						100						0
	0.318399						0.345523						6.04958						13.4754						100						50
							0.953633												5.24498												50
							0												9.00558
							0.342546												4.33892												33.3333
							0.355957												13.8823												100
Figure 3N	Control				Mino						Figure 3O	Control				Mino						Figure 3P	Control				Mino
	3.39755	2.04203	5.24539	3.7274	6.22055	2.77859	1.66717	2.58295	8.33222			0.0566258	0.0816813	0.254776	0.211219	0.105749	0.131983	0.0166717	0.111928	0.638803			0	0	0	0	0	0	0	0	33.3333
	1.47867	2.62827	2.20401	3.62706	6.86388	3.44058	0.504016	5.53443	2.78776			0.0295735	0.0919896	0.319581	0.253894	0.297435	0.213316	0.0504016	0.254584	0.132419			0	0	14.2857	0	16.6667	40	0	40	0
	2.91011	1.03485	2.71555	3.52244	3.35233	3.14758	2.34381	1.25934	4.16433			0.0145506	0.0310454	0.0724148	0.167316	0.0838083	0.163674	0.101565	0.32743	0.349804			0	0	50	0	0	0	0	0	20
	8.92666	1.98728	2.6319	3.85601	3.15161	1.58262	1.34789	2.00723	5.5937			0	0.145734	0.0438651	0.202441	0.100851	0.110783	0.12131	0.153887	0.615307			0	33.3333	0	0	40	50	0	0	66.6667
	0.630289	3.02849	1.6454	3.03095	2.40192	2.56128	4.175		8.05789			0.056726	0.189281	0.016454	0.128815	0.264211	0.089645	0.0556667		0.684921			0	75	0	50	66.6667	0	66.6667		50
	7.86233	2.32747	0.949798	2.93948	1.63318	3.00459	2.49646		4.10014			0.0786233	0.155165	0.0284939	0.254755	0.195981	0.0951453	0.0686525		0.221407			66.6667	0	0	0	50	16.6667	50		20
	1.476	3.88391	1.32237	3.3392	2.70603	3.54376	3.08858		2.6243			0.0442799	0.252454	0.039671	0.225396	0.270603	0.15061	0.0617716		0.498617			0	50	0	25	33.3333	0	0		0
	4.66073	1.41085	2.28505	2.64847	6.82772	4.43331	1.06217		8.01535			0.244688	0.204573	0.0837852	0.256019	0.341386	0.132999	0.031865		0.657259			25		0	0	57.1429	40	100		0
	4.38917						2.52386		3.69299			0.0329188						0.214528		0.246199			0		0				0		66.6667
	2.71086						1.13962		3.01551			0.0474401						0.108264		0.361861			25						50		100
	5.00097						6.21571		1.69421			0.0437585						0.0932356		0.186363			0						0		0
	1.95164						7.31628		1.78957			0.0780655						0.234121		0.0536871			0								0
Figure 3Q	Control					Mino						Figure 3R	Control					Mino						Figure 3S	Control					Mino
	2.84323	0.734315	0.55682	2.04244	1.28525	2.71793	1.29656	1.07963	0.759472	0.976513			14.6223	15.747	18.1364	21.6499	19.85	20.456	15.1012	16.7635	0.927534	19.5564			14.2857	11.1111	28.5714	15	33.3333	15.7895	0	16.6667	28.5714	25
	2.40959	0.961659	0.613008	2.31335	2.10254	1.95598	2.57444	1.54123	1.1843	0.88217			22.4895	15.675	16.8577	19.1678	21.6562	13.8423	11.8234	11.0761	4.27797	8.7638			18.5185	50	16.6667	28.5714	30	23.0769	22.2222	11.1111	23.5294	6.66667
	2.96613	0.89153	1.4635	2.34116	1.13235	2.53452	4.44455	0.906704	0.971327	1.8146			21.5045	5.98599	6.52946	12.4507	14.8716	12.7878	7.0372	19.7014	11.0497	10.7817			16.6667	0	7.69231	13.6364	13.3333	13.6364	2.77778	14.2857	41.6667	20
	1.82088	0.656219	0.738031	1.01169	1.53916	1.96655	2.62614	1.35922	1.23786	1.02842			32.2557	8.74959	12.0545	16.1871	16.8123	9.13041	8.35589	12.8085	4.91025	11.8628			21.4286	33.3333	16.6667	10	30.7692	7.14286	0	45.4545	38.0952	8.33333
	2.29767	0.899859		0.872572	0.671576	1.59958	3.15273	1.59006	0.992408				39.9357	18.8071		5.36008	19.0919	7.2402	3.96633		0.684663	11.4509			42.8571	20		0	28.5714	5.26316	6.45161		0	15.3846
	0.232504	0.762845		0.485663	1.96126	1.50669	3.02435	1.94453	1.36136				3.32903	23.3213		6.02222	13.8994	10.3089	4.53653		12.2315	12.8357			36.3636	14.2857		0	30.4348	0	7.14286		0	21.4286
	1.88666	1.45942		1.10103	1.58765	1.39096	2.55814	3.18383	0.939771				35.6668	19.0847		4.80448	15.1437	47.2926	7.29069		8.0423	9.47603			38.0952	30.7692		0	15.3846	62.5	10		23.5294	25
	1.97871	1.71422			2.27734	1.65375	2.89184	2.05338	1.65517				32.0304	20.1673			12.7263	10.8527	9.0527		7.12502	11.4023			18.75	29.4118			23.5294	12.5	8.69565		4.34783	22.2222
								2.73865													8.55884												0
								1.77722													8.6932												17.6471
								0.970622													9.84119												14.2857
								3.4161													5.41783												2.85714
								1.45889													9.94804												13.3333
								1.90164													14.0524												25
								1.53369													14.1295												0
								1.69971													8.99677												0
Figure 3U	Control	Mino		Figure 3V	Control	Mino		Figure 3W	Control	Mino		Figure 3X	Control	Minocycline
	47	48.25			57.75	57.375			564.125	560.25			14.8148	40.7407
	39.75	32.875			50.25	41.375			522.875	453.5			3.40741	22.222
	27	52			35.5	61			371.875	669.5			18.5185	48.1482
	27.125	52.375			37.25	63.25			354.125	639.375			7.40741	50
	38.5	58.5			52.625	68.25			436	663.625			3.7037	33.3333
	44.75	51.5			55.875	64.375			617.375	631.625			9.25926	9.25926
		60.125				70.5				631.625				16.6666
		39				49.25				460.875				37.037
		33				41.25				401.625
		61				71.5				686.375
Figure 3Ya	Freezing	Branching	Figure 3Yb	Overlap	Branching		Figure 3A2	Control	Mino	Figure 3B2	Control	Mino
	14.8148	47		50	47			55.74	49.16		1.18147	0.608005
	3.40741	39.75		18.3333	39.75			69.19	49.06		1.76103	1.49988
	18.5185	27		16.6667	27			62.98	58.57		2.21619	0.946098
	7.40741	38.5		22.2222	27.125			52.55	55.73		1.84331	1.13102
	3.7037	38.5		0	38.5			57.32	61.62		1.54664	0.533313
	9.25926	27.125		25	52.375			52.16	49.87		0.867453	1.1023
	40.7407	52.375		37.5	52				52.22			0.82307
	22.222	52		43.75	51.5				32.46			1.29962
	48.1482	51.5		29.1667	48.25				47.34			1.08126
	50	48.25		76.25	60.125				48.66			0.834466
	33.3333	60.125		33.3333	32.875
	9.25926	32.875		16.6667	39
	16.6666	39
	37.037	58.5

## Sheet: Figure 4
Figure 4B
	MIA + VEH												MIA + MINO
	1.85185	46.2963	20.3	35.1852	9.25926	33.333	11.1111	20.3704	24.0741	42.5926			9.25926	0	18.5185	0	3.7	3.7037	9.25925	7.40741	12.963
		3.7037			7.40741	33.333	0	16.6667	16.6667	35.1852			7.40741	0	9.25926	3.7	0	5.555		20.3704	1.81852
		18.5185			27.7778	37.037		38.8889		37.037			18.5185	0	1.85185		16.6667	38.8889		7.40741	11.1111
													37.037		18.5185						0
													14.8248								1.85185
																					11.1111
																					29.6296
Figure 4C	MIA + VEH	MIA + Mino		Figure 4D		MIA + VEH											MIA + Mino															Figure 4E	MIA	MIA + Mino
	11.958	15.036			Object	119.5	128.6	140.3	163.9	158.4	90.1	230.2	96.7	129.3	200.3	115.9	40	90.4	125.6	172.3	149.5	129.9	126	53.9	96.7	87.5	176.4	169	111.2	179.9			50	12.5
	13.583	11.943			Mouse	156.5	136.9	133.4	196	128	221.7	132.6	157.8	149.2	120.9	133.7	194	180.7	163.7	144.4	137.7	140.9	114.8	202.1	157.5	218.6	195.3	222.3	219.2	112.5			56.25	18.75
	12.94	15.605																															37.5	15
	5.887	19.852																															40	30
	15.895	16.855																															30	50
	13.028	14.368																															35	60
	13.965	6.182																															45	35
	18.246	16.105																															75	35
	14.028	14.315																															85	75
	8.904	9.874																															60	60
	19.923	13.787																																70
		10.971																																15
		15.783																																35
		16.871																																15
																																		0
Figure 4G	MIA	MIA + Mino
	0.00255039	0.103321
	0.00313101	0.0572081
	0.00254859	0.0512246
	0	0.0300462

## Sheet: S1_Fig
Figure S1C		Control										Mino
	1d	61.1	75.92	74.07	88.8	87.03	85.185	5.5	79.6296	88.8889			75.9	88.8	77.7	64	72.2	83.3333	96.2963
	CtxB	31.8	3.3	31.8	40.6	42.6	27.5	15.1	47.8	14.5			58.2	28.2	14.2	18.5	17.1	5.3	15.7
	8d	27.7	7.4	20.37	18.5	18.5	40	1.85185	16.6667	0			64	44.4	94	38	51.8519	53.7037	25.9259
	Figure S1F	CNTRL NS	MINO NS	CNTRL S	MINO S
		0	0	0	33.3
		18.5	7.4	16.6	11.1
		0	9.2	14.8	24.07
		9.2	5.5	5.5	22.2
		3.7	24.07	0	62.96
		11.1	20.3	7.4	53.7
		20.3	5.5	20.3	12.96
		0	1.8	11.1	20.3
		3.7	7.4	0	1.8
		3.7	12.96	1.8	16.6
		22.2		1.8	18.5
Figure S1I		Control												Mino
	Male	7.4	24	14.8148	31.4	16.6667	16.6667	1.85185	9.25926	22.222	24.07			27.7777	64.81	0	24.07	16.6667	51.8518	29.6296	48.1482	44.444	3.703	55.5556	57.4074
	Female	20.3	0	5.55556	0	9.25959	11.111	7.40741						37.037	1.85185	38.8889	7.40741	25.9593	29.6297	40.7407	25.9259	25.9259	42.5926	42.5926
Figure 1L	JMS - S	JMS - NS
	25.9259	1.85185
	24.0741	3.7037
	50	18.5185
	33.3333	5.55556
	77.7778	14.8148
	3.7037	38.8889
	25.9259	5.55556
		11.1111

## Sheet: S2_Fig
Figure S2C	Control	Mino		Figure S2D	Control	Mino		Figure S2E	Control	Mino	Figure S2F	Control	Mino
	7.87e-06	3.34e-06			7.87e-06	3.34e-06			2.45e-05	2.4e-05		0.000327736	0.000390231
	7.11e-06	4.07e-06			7.11e-06	4.07e-06			1.81e-05	1.62e-05		0.000197037	0.000156436
	8.82e-06	4.55e-06			8.82e-06	4.55e-06			1.78e-05	1.73e-05		0.000320343	0.000187056
	3.45e-06	7.61e-07			3.45e-06	7.61e-07			2.3e-05	2.59e-05		0.00025	0.000193493
		3.11e-06				3.11e-06				1.24e-05			0.000250569

## Sheet: S4_Fig
Figure S3C	Control							Mino								Figure S3D	Control							Mino								Figure S4E	Control					Mino						Figure S4F	Control
	0.0350332	0.0232582	0.0437669	0	0	0.0250655		0.0492645	0.020438	0.0274547	0	0.0290133	0				0	0.136087	0	0				0.142555	0.232952	0.402352	0.374139	0.408538	0.233308				0	0	0.749342	0		0	0	0	0	2.77741			0.406176	0.0815906	0.159091	0.306366	0.428417
	0	0	0.0200862	0	0	0		0.0273492	0	0	0	0.0273951	0.0254836				0		0	0.200898				0	0.258206	1.01123	0.370914	0	0.755284				0	0	1.102	0		1.14398	1.37623	0	2.21377	0			0.446221	0.480829	0.102168	0.660957	0.630762
	0.0338649	0.0233643	0	0.0372427	0	0.0243784		0.035192	0	0	0	0	0				0	0.973658	0	0				0.171551	0.758107	0.207427	0.589722	0.48712	0.48783				0	0	0	0		0	0	0	0	0.832866			0.494355	0	0.112577	0.319249	0.150981
	0.028677	0.0207421	0.0526154	0.042027	0	0		0	0.0525601	0.0257836	0	0	0				0	0.407521	0.29182	0				0	0.87706	1.18551	0.236461	0.732629	0.212804				0	0.662428	0	0		1.26064	0.791309	0	0	3.72914			0.390189	0.21874	0.123005	0.101169	0.473586
	0.031665	0	0	0.0194989	0			0.024391	0	0	0.0255632						0.205834	0	0	0.169894				0	0.473696	0.679809	0.296095						0	2.27137	0	1.51548		1.60128	0	2.78334		4.02895			0.984716	0.179972		0	0.191879
	0.0227514	0	0	0				0	0	0.0238346	0						0	0	0	0.0541613				0.226489	0	0.702367	0.261495						5.24155	0	0	0		0.816589	0.500765	1.24823		0.820027			0.0845469	0.108978		0	0.596905
	0.0234871	0.0226259	0	0				0	0	0	0						0.411757	0.132816	0.212164	0.706177				0	0	0.736606							0	1.94195	0	0.8348		0.902009	0	0		0			0.718726	0.449051		0	0.244253
	0.0502061	0	0	0.0510151				0.0194604	0.048054	0	0						0	0	0.2563	0				0.235293	0.250616	0							1.16518	0	0	0		3.90155	1.77332	1.06217		0			0.371008	0.504183			0.535844
	0	0	0	0				0.0194439	0.0228325	0	0						0									0							0							0		2.46199
	0		0.0499571	0				0	0	0	0						0									0							0.677716							0.569811		3.01551
	0							0	0.0212299								0.498223									0							0							0		0
	0							0.0306384	0								0.318399									0.172762							0							0		0
	0							0	0.0427516																	0.476817
	0								0.0281629																	0
									0.0226457																	0.114182
									0																	0.355957
Figure S3I	S	NS		Figure S3J	S	NS		Figure S3M	S	NS		Figure S3N	S	NS
	0.202376	0.263932			1.6255	1.40846			0.216549	0.37961			15.0382	18.0559
	0.311407	0.096968			1.54438	0.92699			0.446597	0.61253			18.4252	14.8835
	0.210322	0.34367			1.78724	1.91986			0.551548	0.32248			15.4649	13.7669
	0.12002	0.255993			1.69802	1.35342			0.605638	0.325724			20.014	17.0492
	0.151919	0.227355			1.65294	1.42469			1.24675	0.246921			22.9997	12.073
	0.235832	0.344009			1.66369	1.82833				0.386703				16.2936
		0.215646				1.67241
Figure S3K	S	NS		Figure S3L	S	NS		Figure S3O	S	NS		Figure S3P	S	NS
	9.64286	1.78571			0.0200872	0.00561595			100	75			0.295723	0.234497
	12.4246	6.94444			0.045621	0.0063598			60.4167	66.6667			0.224208	0.369795
	6.69643	5.95238			0.0134422	0.0273506			60.8333	44.4444			0.456864	0.292883
	17.7778	1.78571			0.0285248	0.00729185			85	62.5			0.542258	0.239338
	11.1111	6.66667			0.011697	0.0144731			60.5357	100			0.626559	0.211428
	5.55556	6.47321			0.0133691	0.0261672				91.6667				0.205706
		6.66667				0.0180263
[truncated: 4 more columns]

## Sheet: S5_Fig
Figure S4C		SD												HFD
	Males	12.963	1.85185	20.3	0	1.85185	0	35.1852	29.6296	0				0	0	5.5	0	11.1	1.8
	Females	0	7.40741	0	25.9259	5.555	16.666	9.25926	31.4815	3.7037	9.59259	0		0	0	11.1	1.85185	11.1111	29.6296	0	0	7.40741	9.25926

## Sheet: S6_Fig
Figure S5B	PBS	PIC		Figure S5C	PBS	PIC		Figure S5D	PBS	PIC
	0.001877	0.005061			0.000471	0.000584			0.000744	0.00066
	0.003166	0.00322			0.000371	2.51e-05			0.001174	0.001049
	0.00287	0.003338			0.00064	4.48e-05			0.000662	0.000335
	0.001913	0.001762			0.0003	0.000877			0.000741	0.000385
	0.001453	0.000951			0.001651	0.001291			0.000711	0.000314
	0.002227	0.001319			0.001065	0.000401			0.00054	0.000482
	0.001272	0.00149				8.35e-05			0.000449	0.000476
	0.002199	0.001418				2.2e-05			0.000531	0.000385
	0.002348	0.001479				0.000106			0.000763	0.000421
	0.000981	0.001531				0.000144			0.000825	0.000481
	0.001836	0.002756				0.000285				0.000507
	0.001958	0.00173
	0.001756	0.005254
		0.001952
		0.000843
		0.003071
		0.001178
		0.001475
		0.000743
	MIA + VEH				MIA + MINO
Figure S5F	1.85185	0	18.5185	12.963	7.40741	16.6667	12.963	3.7037
	22.2222	1.85185		16.6667	33.3333	24.0741	0	24.0741
				12.963	29.6296	14.8148	9.25926
				16.6667	14.8148	12.963	1.85185
				33.3333	14.8148		16.6667
					22.2222
